# Supplementary material for: The genus Ectonura Cassagnau, 1980in South Africa (Collembola, Neanuridae, Neanurinae), with a key to South African Neanurinae
Source: Zookeys. 2011 Oct 13;(136):31–45. doi: 10.3897/zookeys.136.1744 (PMC3229287; doi:10.3897/zookeys.136.1744)
Supplement: XML Treatment for Ectonura monochaeta [file zookeys.136.1744-treatment1.xml]

<!DOCTYPE tp:taxon-treatment
  PUBLIC "-//TaxonX//DTD Taxonomic Treatment Publishing DTD v0 20100105//EN" "tax-treatment-NSO.dtd">
<tp:taxon-treatment xmlns:tp="http://www.plazi.org/taxpub"><tp:treatment-meta><mixed-citation publication-type="journal"><person-group><name><surname>Janion</surname><given-names>Charlene</given-names></name><name><surname>Bedos</surname><given-names>Anne</given-names></name><name><surname>Deharveng</surname><given-names>Louis</given-names></name></person-group><article-title>The genus <italic>Ectonura</italic> Cassagnau, 1980in South Africa (Collembola, Neanuridae, Neanurinae), with a key to South African Neanurinae</article-title><source>Zookeys</source><day>13</day><month>10</month><year>2011</year><volume>2011</volume><issue>136</issue><fpage>31</fpage><lpage>45</lpage><pub-id pub-id-type="doi">10.3897/zookeys.136.1744</pub-id></mixed-citation></tp:treatment-meta><tp:nomenclature><tp:taxon-name>
                        <tp:taxon-name-part taxon-name-part-type="genus">Ectonura</tp:taxon-name-part>
                        <tp:taxon-name-part taxon-name-part-type="species">monochaeta</tp:taxon-name-part>
                    <object-id xmlns:xlink="http://www.w3.org/1999/xlink" xlink:type="simple">urn:lsid:zoobank.org:act:FBCFC562-E830-4085-B711-3BCF1F4758DD</object-id>
                    <object-id xmlns:xlink="http://www.w3.org/1999/xlink" xlink:type="simple">http://species-id.net/wiki/Ectonura_monochaeta</object-id>
                    </tp:taxon-name><tp:taxon-status xmlns:xlink="http://www.w3.org/1999/xlink" xlink:type="simple">sp. n.</tp:taxon-status><xref ref-type="fig" rid="F2">Figs 2</xref><xref ref-type="fig" rid="F3">3</xref><xref ref-type="table" rid="T1">Table 1</xref></tp:nomenclature><tp:treatment-sec sec-type="Type material"><title>Type material.</title><p>Holotype female on slide. South Africa: Western Cape, Cape Town, Table Mountain National Park, 10/03/2009, native broadleaved forest, sieving of litter and extraction on Berlese funnel, Louis Deharveng and Anne Bedos leg (SAF-141).</p><p>8 paratypes on slides (3 males, 4 females, 1 juvenile) and more than 50 in alcohol, same data as holotype — 1 male on slide, ibid, Table Mountain, collapse of New Year cave system, 07/03/2009, native forest, litter, Berlese extraction, Louis Deharveng and Anne Bedos leg (SAF-129) — 1 male and 1 female on slides, ibid, Table Mountain, in a collapse, 10/03/2009, native forest, soil, Berlese extraction, Louis Deharveng and Anne Bedos leg (SAF-139) — 1 male and 1 female on slides, 5 specimens in alcohol, ibid, Table Mountain, Inchuk cave entrance, 10/03/2009, native forest, litter, Berlese extraction, Louis Deharveng and Anne Bedos leg (SAF-144).</p></tp:treatment-sec><tp:treatment-sec sec-type="Type depositionl"><title>Type deposition.</title><p>Holotype, 6 paratypes on slides (3 males, 3 females) and 25 paratypes in alcohol in IM; 7 paratypes on slides (3 males, 3 females, 1 juv.) and 25 paratypes in alcohol in MNHN.</p></tp:treatment-sec><tp:treatment-sec sec-type="Non-type material"><title>Non-type material.</title><p>1 male on slide, 7 specimens in alcohol. South Africa: Western Cape, Stellenbosch, Jonkershoek Nature Reserve, Sosys trail, 12/03/2008, forest litter, Berlese extraction, Louis Deharveng and Anne Bedos leg (SAF-071) — 1 juvenile and 2 females on slides, ibid, Jonkershoek Nature Reserve, Sosys trail, 12/08/2010, litter, Charlene Janion leg (RSA10_JNK026 and RSA10_JNK032, <named-content xmlns:xlink="http://www.w3.org/1999/xlink" content-type="dwc:verbatimCoordinates" xlink:type="simple">33°59.758'S, 18°57.156'E</named-content>)<!--PageBreak--> — 1 male, 1 female and 1 juvenile on slides, about 130 in alcohol, ibid, Fish Hoek, Kalk Bay, Echo Valley forest, 05/11/2010, decaying wood of yellowwood, Berlese extraction, Louis Deharveng and Anne Bedos leg (SAF-196).
                    </p></tp:treatment-sec><tp:treatment-sec sec-type="Description"><title>Description.</title><p>Length 0.82 – 1.1 mm (males) and 0.75 – 0.85 mm (females). Colour white in alcohol, yellow alive (SAF-196 sample). Eyes 2+2, unpigmented, small (diameter about 1.5–1.8 times that of Ocm socket, <xref ref-type="fig" rid="F3">Fig. 3A</xref>). Habitus similar to <italic><tp:taxon-name>Paleonura</tp:taxon-name></italic> (<xref ref-type="fig" rid="F2">Fig. 2A</xref>). No cryptopygy. Secondary granules rather large (the size of a mesochaeta socket). Dorsal tubercles visible but poorly delimited except on Abd. V-VI, indicated by secondary granules enlarged and irregularly arranged, without clearly developed tertiary granules. No reticulations. No plurichaetosis. Most ordinary dorsal chaetae are macrochaetae of similar length and morpho<!--PageBreak-->logy, basally swollen, straight, cylindrical, long, thick, covered in their 2/3 distal of numerous minute scales, distally sheathed, rounded apically (<xref ref-type="fig" rid="F2">Figs 2A</xref>, <xref ref-type="fig" rid="F3">3A, B, C</xref>). Some dorsal mesochaetae shorter, bent, acuminate, smooth or weakly rugose on the lateral area of head, on tubercles L of tergites and on Abd. VI. No dorsal microchaetae. S-chaetae thin, 2/3 as long as or slightly shorter than closest macrochaeta (<xref ref-type="fig" rid="F2">Figs 2A</xref>, <xref ref-type="fig" rid="F3">3B</xref>).
                    </p><p>Ant. I with 7 chaetae, Ant. II with 11 chaetae, Ant. III with 16 or 17 chaetae (chaetae d4 and d5 or only d4 absent). Ant. IV organite as a short thick rod; apical bulb simple, low and fused to Ant. IV tip (<xref ref-type="fig" rid="F2">Fig. 2B</xref>). Buccal cone moderately elongated. Maxilla styliform, mandible thin and bidentate with distal tooth subdivided in 2 or 3 minute cilia. Labrum elongate, rounded apically, with ventral sclerifications arc-like. Labral formula 0/2,4. Labium with 4 basal, 3 distal and 3 lateral chaetae, and 2 minute sphaerical x papillae (as in <italic><tp:taxon-name>Ectonura barrai</tp:taxon-name></italic> sp. n., <xref ref-type="fig" rid="F5">Fig. 5B</xref>).
                    </p><p><!--PageBreak-->Head chaetotaxy as in Table 1A and <xref ref-type="fig" rid="F2">Fig. 2A</xref>. Head with 6 chaetal groups: CL, 2 (½ Af + Oc), (2 Di, 2 De), 2 (DL, L, So). Central area with B, F, G, Ocm and Ocp. Macrochaeta Ocm internal to ocular line, equally distant to omma or slightly closer to anterior omma; Ocp macrochaeta internal to and at level of posterior omma; Oca absent (<xref ref-type="fig" rid="F3">Fig. 3A</xref>). Posterior area with a very faint tubercle and only 2+2 macrochaetae (Di1 and De1). Five chaetae Vi ventrally on head (Vi5 absent).
                    </p><p>Tergite chaetotaxy as in Table 1B and <xref ref-type="fig" rid="F2">Fig. 2A</xref>. Chaeta Di absent on Th. I. Tubercles De and DL separate on Abd. IV. Tubercle L of Abd. IV shift ahead the tubercle line Di-De-DL. Tubercles Di, De and DL fused on Abd. V on each side of axis. Tubercle Di of Abd. V with Di1 macrochaeta, Di2 and Di3 absent. Abd. VI not or hardly bilobed, with strong secondary granules, present even on the axis. S-chaetotaxic formula: 2+ms, 2/11111. Ventral chaetotaxy similar to that of <italic><tp:taxon-name>Ectonura barrai</tp:taxon-name></italic> sp. n., except the furcal rest in some specimens (<xref ref-type="fig" rid="F4">Fig. 4C</xref>). Secondary sexual characters well developed in the adult male consists of chaetae Ag1 and Ag2 of Abd. V strongly thickened and serrated (<xref ref-type="fig" rid="F2">Figs 2E</xref>, <xref ref-type="fig" rid="F3">3F</xref>), and chaetae of furcal rest, some Ve of Abd. IV (<xref ref-type="fig" rid="F3">Fig. 3D</xref>), sometimes Ag3 of Abd. V (<xref ref-type="fig" rid="F3">Fig. 3F</xref>), and 3+3 Ve of Abd. VI serrated but less strongly. In a male juvenile from Jonkershoek, chaetae Ag1 were bifid (<xref ref-type="fig" rid="F3">Fig. 3E</xref>).
                    </p><p>Microchaetae of furcal rest smaller than secondary granules, often unconspicuous (<xref ref-type="fig" rid="F2">Fig. 2D</xref>). Leg chaetotaxy given in Table 1C. Tita without chaeta M and with chaetae B4-B5 short, not longer than other long chaetae of Tita (<xref ref-type="fig" rid="F2">Fig. 2C</xref>). Claw untoothed, not striated in its basal part, and devoid of secondary granulation.
                    </p></tp:treatment-sec><tp:treatment-sec sec-type="Derivatio nominis"><title>Derivatio nominis.</title><p>The species name refers to its reduced chaetotaxy of dorso-internal tubercles of tergites, which bear only one chaeta from Th. II to Abd. IV (2 or 3 in other species of the genus).</p></tp:treatment-sec><tp:treatment-sec sec-type="Ecology"><title>Ecology.</title><p>All known localities of <italic><tp:taxon-name>Ectonura monochaeta</tp:taxon-name></italic> sp. n. belong to the Southern Afrotemperate Forest vegetation type. The species is common in this habitat, typically found in the Western Cape, but absent in shrub formations of the fynbos. The distribution ranges from Table Mountain National Park to Jonkershoek Nature Reserve, Stellenbosch. The species is mixed in Stellenbosch with another undescribed species of <italic><tp:taxon-name>Ectonura</tp:taxon-name></italic>.
                    </p></tp:treatment-sec><tp:treatment-sec sec-type="Discussion"><title>Discussion.</title><p>The new species <italic><tp:taxon-name>Ectonura monochaeta</tp:taxon-name></italic> is unique in the genus by the lateral shift of dorso-internal chaetae on Abd. V and their integration in the tubercles (De+DL). Such a lateral shift is only know in <italic><tp:taxon-name>Ectonura paralata</tp:taxon-name></italic> Deharveng, Weiner &amp; Najt, 1997 from New Caledonia, but less marked and without integration of Di chaetae in (De+DL). By other chaetotaxic characters (Di2 and De2 present on head and on tergites of Th. II-Abd. IV; D, E, OcA present on head) and tubercle arrangement (tubercle Di not developed, others as large flat plates), <italic><tp:taxon-name>Ectonura paralata</tp:taxon-name></italic> is however only remotely related to our species. <italic><tp:taxon-name>Ectonura monochaeta</tp:taxon-name></italic> is also distinct from other species of the genus <italic><tp:taxon-name>Ectonura</tp:taxon-name></italic> by the strong reduction of its chaetotaxy: absence of several chaetae on head (A, O, C, D, E, Oca), absence of Di2, De2 and DL2 on tergites, only 2+2 dorsal chaetae on Th. I, and only 6+6 chaetae on Abd. VI.
                    </p><p>The lateral shift of Di on Abd. V is one of the characteristic feature of two genera, the monotypic genus <italic><tp:taxon-name>Zelandanura</tp:taxon-name></italic> Deharveng &amp; Wise, 1991 from Campbell Island<!--PageBreak--> and <italic><tp:taxon-name>Pronura</tp:taxon-name></italic> Delamare Debouteville, 1953 which is highly diversified in Africa and in Asia. <italic><tp:taxon-name>Zelandanura</tp:taxon-name></italic> differs from <italic><tp:taxon-name>Ectonura</tp:taxon-name></italic> by the fusion in one plate of all tubercles of the central area of head, and by the fusion of Di tubercles on the axis on Abd. IV. Contrary to <italic><tp:taxon-name>Ectonura</tp:taxon-name></italic>, chaetae of the central area of head are not separated in two groups on both side of the axis in <italic><tp:taxon-name>Pronura</tp:taxon-name></italic>.
                    </p><fig id="F2" position="float" orientation="portrait"><label>Figure 2.</label><caption><p><italic><tp:taxon-name>Ectonura monochaeta</tp:taxon-name></italic> sp. n.; <bold>A</bold> dorsal chaetotaxy <bold>B</bold> Ant. III-IV dorsal side <bold>C</bold> tibiotarsus and praetarsus of leg I <bold>D</bold> furcal rest <bold>E</bold> male genital area.</p></caption><graphic xmlns:xlink="http://www.w3.org/1999/xlink" xlink:href="ZooKeys-136-031-g002.jpg" position="float" orientation="portrait" xlink:type="simple"/></fig><fig id="F3" position="float" orientation="portrait"><label>Figure 3.</label><caption><p><italic><tp:taxon-name>Ectonura monochaeta</tp:taxon-name></italic> sp. n.; <bold>A</bold> Ocular plate with macrochaeta Ocm <bold>B</bold> macrochaeta De1 on Th. II <bold>C</bold> chaeta B on head <bold>D</bold> chaetae Ve posterior of Abd. IV in a paratype male adult <bold>E</bold> genital plate of a male juvenile from Jonkershoek <bold>F</bold> genital plate of a male adult.</p></caption><graphic xmlns:xlink="http://www.w3.org/1999/xlink" xlink:href="ZooKeys-136-031-g003.jpg" position="float" orientation="portrait" xlink:type="simple"/></fig><table-wrap position="float" orientation="portrait" id="T1"><label>Table 1.</label><caption><p>Chaetotaxy of <italic><tp:taxon-name>Ectonura monochaeta</tp:taxon-name></italic> sp. n.</p></caption><table><tbody><tr><td rowspan="1" colspan="5"><bold>A-Cephalic chaetotaxy</bold></td><td rowspan="19" colspan="1"/></tr><tr><td rowspan="1" colspan="1"><bold>Group of chaetae</bold></td><td rowspan="1" colspan="1"><bold>Tubercle</bold></td><td rowspan="1" colspan="1"><bold>Number of chaetae</bold></td><td rowspan="1" colspan="1"><bold>Type of chaetae</bold></td><td rowspan="1" colspan="1"><bold>Chaetae</bold></td></tr><tr><td rowspan="2" colspan="1">CL</td><td rowspan="2" colspan="1">(-)</td><td rowspan="1" colspan="1">2</td><td rowspan="1" colspan="1">M</td><td rowspan="1" colspan="1">F</td></tr><tr><td rowspan="1" colspan="1">2</td><td rowspan="1" colspan="1">me</td><td rowspan="1" colspan="1">G</td></tr><tr><td rowspan="1" colspan="1">1/2Af+Oc</td><td rowspan="1" colspan="1">(+)</td><td rowspan="1" colspan="1">3</td><td rowspan="1" colspan="1">M</td><td rowspan="1" colspan="1">B, Ocm, Ocp</td></tr><tr><td rowspan="1" colspan="1">2Di, 2De</td><td rowspan="1" colspan="1">(+)</td><td rowspan="1" colspan="1">2+2</td><td rowspan="1" colspan="1">M</td><td rowspan="1" colspan="1">Di1, De1</td></tr><tr><td rowspan="2" colspan="1">DL, L, So</td><td rowspan="2" colspan="1">(-)</td><td rowspan="1" colspan="1">5</td><td rowspan="1" colspan="1">M</td><td rowspan="1" colspan="1">DL1, DL5, L1, L4, So1</td></tr><tr><td rowspan="1" colspan="1">4</td><td rowspan="1" colspan="1">me</td><td rowspan="1" colspan="1">So3 to 6</td></tr><tr><td rowspan="1" colspan="5"><bold>B-Tergite chaetotaxy</bold></td></tr><tr><td rowspan="1" colspan="1"/><td rowspan="1" colspan="1"><bold>Di</bold></td><td rowspan="1" colspan="1"><bold>De</bold></td><td rowspan="1" colspan="1"><bold>DL</bold></td><td rowspan="1" colspan="1"><bold>L</bold></td></tr><tr><td rowspan="1" colspan="1">Th. I</td><td rowspan="1" colspan="1">-</td><td rowspan="1" colspan="1">1</td><td rowspan="1" colspan="1">1</td><td rowspan="1" colspan="1">-</td></tr><tr><td rowspan="1" colspan="1">Th. II</td><td rowspan="1" colspan="1">1</td><td rowspan="1" colspan="1">1+S</td><td rowspan="1" colspan="1">1+S+ms</td><td rowspan="1" colspan="1">3</td></tr><tr><td rowspan="1" colspan="1">Th. III</td><td rowspan="1" colspan="1">1</td><td rowspan="1" colspan="1">1+S</td><td rowspan="1" colspan="1">1+S</td><td rowspan="1" colspan="1">3</td></tr><tr><td rowspan="1" colspan="1">Abd. I</td><td rowspan="1" colspan="1">1</td><td rowspan="1" colspan="1">1+S</td><td rowspan="1" colspan="1">1</td><td rowspan="1" colspan="1">2</td></tr><tr><td rowspan="1" colspan="1">Abd. II</td><td rowspan="1" colspan="1">1</td><td rowspan="1" colspan="1">1+S</td><td rowspan="1" colspan="1">1</td><td rowspan="1" colspan="1">2</td></tr><tr><td rowspan="1" colspan="1">Abd. III</td><td rowspan="1" colspan="1">1</td><td rowspan="1" colspan="1">1+S</td><td rowspan="1" colspan="1">1</td><td rowspan="1" colspan="1">2</td></tr><tr><td rowspan="1" colspan="1">Abd. IV</td><td rowspan="1" colspan="1">1</td><td rowspan="1" colspan="1">1+S</td><td rowspan="1" colspan="1">1</td><td rowspan="1" colspan="1">5</td></tr><tr><td rowspan="1" colspan="1">Abd. V</td><td rowspan="1" colspan="3">3+S</td><td rowspan="1" colspan="1">2</td></tr><tr><td rowspan="1" colspan="1">Abd. VI</td><td rowspan="1" colspan="4">6<bold>*</bold></td></tr><tr><td rowspan="1" colspan="6"><bold>C-Leg chaetotaxy</bold></td></tr><tr><td rowspan="1" colspan="1"/><td rowspan="1" colspan="1"><bold>Scx2</bold></td><td rowspan="1" colspan="1"><bold>Cx</bold></td><td rowspan="1" colspan="1"><bold>Tr</bold></td><td rowspan="1" colspan="1"><bold>Fe</bold></td><td rowspan="1" colspan="1"><bold>Tita</bold></td></tr><tr><td rowspan="1" colspan="1">Leg I</td><td rowspan="1" colspan="1">0</td><td rowspan="1" colspan="1">3</td><td rowspan="1" colspan="1">6</td><td rowspan="1" colspan="1">13</td><td rowspan="1" colspan="1">18</td></tr><tr><td rowspan="1" colspan="1">Leg II</td><td rowspan="1" colspan="1">2</td><td rowspan="1" colspan="1">7</td><td rowspan="1" colspan="1">6</td><td rowspan="1" colspan="1">12</td><td rowspan="1" colspan="1">18</td></tr><tr><td rowspan="1" colspan="1">Leg III</td><td rowspan="1" colspan="1">2</td><td rowspan="1" colspan="1">8</td><td rowspan="1" colspan="1">6</td><td rowspan="1" colspan="1">11</td><td rowspan="1" colspan="1">17</td></tr><tr><td rowspan="1" colspan="3"><bold>D-Sternite chaetotaxy</bold></td><td rowspan="7" colspan="3"/></tr><tr><td rowspan="1" colspan="1">Abd. I</td><td rowspan="1" colspan="1">VT: 4</td><td rowspan="1" colspan="1"/></tr><tr><td rowspan="1" colspan="1">Abd. II</td><td rowspan="1" colspan="1">Ve: 4</td><td rowspan="1" colspan="1">(Ve1 present)</td></tr><tr><td rowspan="1" colspan="1">Abd. III</td><td rowspan="1" colspan="1">Ve: 3 </td><td rowspan="1" colspan="1">Fu: 3-5me+3mi</td></tr><tr><td rowspan="1" colspan="1">Abd. IV</td><td rowspan="1" colspan="1">Ve: 7 </td><td rowspan="1" colspan="1">VL: 4</td></tr><tr><td rowspan="1" colspan="1">Abd. V</td><td rowspan="1" colspan="1">Ag: 3</td><td rowspan="1" colspan="1">VL: 1, with L</td></tr><tr><td rowspan="1" colspan="1">Abd. VI</td><td rowspan="1" colspan="1">Ve: 12-13</td><td rowspan="1" colspan="1">An: 2 mi</td></tr></tbody></table></table-wrap><fn-group><fn><p>* the ventralmost pair of chaetae is replaced by a unique uneven chaeta in some specimens</p></fn></fn-group></tp:treatment-sec><tp:treatment-sec><!--Section generated to contain objects referenced in tp:taxon-treatment.--><fig id="F5" position="float" orientation="portrait"><label>Figure 5.</label><caption><p><italic><tp:taxon-name>Ectonura barrai</tp:taxon-name></italic> sp. n.; <bold>A</bold> ocular plate <bold>B</bold> Labium <bold>C</bold> chaetal group De on Th. III (without the De3 microchaeta) <bold>D</bold> macrochaeta DL on Abd. I <bold>E</bold> male genital plate.</p></caption><graphic xmlns:xlink="http://www.w3.org/1999/xlink" xlink:href="ZooKeys-136-031-g005.jpg" position="float" orientation="portrait" xlink:type="simple"/></fig><fig id="F4" position="float" orientation="portrait"><label>Figure 4.</label><caption><p><italic><tp:taxon-name>Ectonura barrai</tp:taxon-name></italic> sp. n.; <bold>A</bold> dorsal chaetotaxy (tubercles not represented except on Abd. IV-V; x, chaeta Di2 absent unilaterally on Th. III) <bold>B</bold> Ant. III-IV dorsal side <bold>C</bold> ventral chaetotaxy of abdomen <bold>D</bold> Furcal rest <bold>E</bold> male genital plate.</p></caption><graphic xmlns:xlink="http://www.w3.org/1999/xlink" xlink:href="ZooKeys-136-031-g004.jpg" position="float" orientation="portrait" xlink:type="simple"/></fig></tp:treatment-sec></tp:taxon-treatment>
