# Supplementary material for: The genus Ectonura Cassagnau, 1980in South Africa (Collembola, Neanuridae, Neanurinae), with a key to South African Neanurinae
Source: Zookeys. 2011 Oct 13;(136):31–45. doi: 10.3897/zookeys.136.1744 (PMC3229287; doi:10.3897/zookeys.136.1744)
Supplement: XML Treatment for Ectonura barrai [file zookeys.136.1744-treatment2.xml]

<!DOCTYPE tp:taxon-treatment
  PUBLIC "-//TaxonX//DTD Taxonomic Treatment Publishing DTD v0 20100105//EN" "tax-treatment-NSO.dtd">
<tp:taxon-treatment xmlns:tp="http://www.plazi.org/taxpub"><tp:treatment-meta><mixed-citation publication-type="journal"><person-group><name><surname>Janion</surname><given-names>Charlene</given-names></name><name><surname>Bedos</surname><given-names>Anne</given-names></name><name><surname>Deharveng</surname><given-names>Louis</given-names></name></person-group><article-title>The genus <italic>Ectonura</italic> Cassagnau, 1980in South Africa (Collembola, Neanuridae, Neanurinae), with a key to South African Neanurinae</article-title><source>Zookeys</source><day>13</day><month>10</month><year>2011</year><volume>2011</volume><issue>136</issue><fpage>31</fpage><lpage>45</lpage><pub-id pub-id-type="doi">10.3897/zookeys.136.1744</pub-id></mixed-citation></tp:treatment-meta><tp:nomenclature><tp:taxon-name>
                        <tp:taxon-name-part taxon-name-part-type="genus">Ectonura</tp:taxon-name-part>
                        <tp:taxon-name-part taxon-name-part-type="species">barrai</tp:taxon-name-part>
                    <object-id xmlns:xlink="http://www.w3.org/1999/xlink" xlink:type="simple">urn:lsid:zoobank.org:act:E0C421EE-4014-41F9-9A71-F23C8A7A6AEB</object-id>
                    <object-id xmlns:xlink="http://www.w3.org/1999/xlink" xlink:type="simple">http://species-id.net/wiki/Ectonura_barrai</object-id>
                    </tp:taxon-name><tp:taxon-status xmlns:xlink="http://www.w3.org/1999/xlink" xlink:type="simple">sp. n.</tp:taxon-status><xref ref-type="fig" rid="F4">Figs 4</xref><xref ref-type="fig" rid="F5"/><xref ref-type="fig" rid="F6">6</xref><xref ref-type="table" rid="T2">Table 2</xref></tp:nomenclature><tp:treatment-sec sec-type="Type material"><title>Type material.</title><p>Holotype male on slide. South Africa: Western Cape, Grootvadersbosch Nature Reserve, Heidelberg, 24/08/2010, Southern Afrotemperate Forest vegetation, in litter, extraction on Berlese funnel, Charlene Janion leg (RSA10_GVB009, <named-content xmlns:xlink="http://www.w3.org/1999/xlink" content-type="dwc:verbatimCoordinates" xlink:type="simple">33°59.167'S, 20°48.639'E</named-content>).
                    </p><p>1 male paratype on slide, same data as holotype — 2 paratypes on slides (1 male, 2 juveniles) and 5 paratypes in alcohol, ibid, Grootvadersbosch Nature Reserve, Heidelberg, 24/08/2010, same habitat, extraction on Berlese funnel, Charlene Janion leg (RSA10_GVB008, <named-content xmlns:xlink="http://www.w3.org/1999/xlink" content-type="dwc:verbatimCoordinates" xlink:type="simple">33°58.964'S, 20°48.524'E</named-content>)
                    </p></tp:treatment-sec><tp:treatment-sec sec-type="Type depositionl"><title>Type deposition.</title><p>Holotype and 4 paratypes (1 male and 1 juvenile on slides, 2 in alcohol) in IM; 5 paratypes (1 male and 1 juvenile on slides, 3 in alcohol) in MNHN.</p></tp:treatment-sec><tp:treatment-sec sec-type="Description"><title>Description.</title><p>Length 1.1–1.3 mm (males). Colour white in alcohol. Eyes 2+2, unpigmented, rather large (diameter about 3 times that of Ocm socket, <xref ref-type="fig" rid="F5">Fig. 5A</xref>). Habitus similar to <italic><tp:taxon-name>Paleonura</tp:taxon-name></italic> (<xref ref-type="fig" rid="F4">Fig. 4A</xref>). No cryptopygy. Secondary granules rather large (the size of a mesochaeta socket). Dorsal tubercles not clearly delimited, only indicated by secondary granules irregularly arranged, without tertiary granules. No reticulations. No plurichaetosis. Ordinary dorsal chaetae differentiated in macrochaetae, mesochaetae and microchaetae (<xref ref-type="fig" rid="F4">Figs 4A</xref>, <xref ref-type="fig" rid="F6">6</xref>). Dorsal macrochaetae basally swollen, straight or slightly bent, subcylindrical, long, moderately thick, with minute scales sparsed apparently unilaterally, in their distal half, distally sheathed, rounded apically (<xref ref-type="fig" rid="F5">Figs 5C, D</xref>, <xref ref-type="fig" rid="F6">6</xref>). Dorsal mesochaetae shorter, acuminate to blunt, smooth or weakly rugose. Dorsal microchaetae thin, smooth, less than 1/5 of macrochaetae, present on all tergites (Di2 from Th. II to Abd. V, De3 on Th. II-III, and De2 on Abd. I-V). S-chaetae thin, smooth, acuminate, 2/3 as long as or slightly shorter than closest macrochaeta (<xref ref-type="fig" rid="F5">Figs 5C</xref>, <xref ref-type="fig" rid="F6">6</xref>).
                    </p><p>Ant. I with 7 chaetae, Ant. II with 11 chaetae, Ant. III with 18 chaetae (chaetae d4 and d5 present). Ant. IV organite as a very short thick rod; apical bulb feebly trilobed, fused to Ant. IV tip (<xref ref-type="fig" rid="F4">Fig. 4B</xref>). Buccal cone moderately elongated. Maxilla styliform, mandible thin and bidentate with distal tooth subdivided in 2 or 3 minute cilia. Labrum elongate, rounded and finely denticulated apically, with ventral sclerifications arc-like distally. Labral formula 0/2,4. Labium with 4 basal, 3 distal and 3 lateral chaetae, and 2 minute sphaerical x papillae (<xref ref-type="fig" rid="F5">Fig. 5B</xref>).
                    </p><p><!--PageBreak-->Head chaetotaxy as in Table 2A and <xref ref-type="fig" rid="F4">Fig. 4A</xref>. Head with 9 chaetal groups: CL, 2 (½ Af + Oc), 2 DL, 2 (L, So), 2 (Di, De) on very faint tubercles hardly separated on axis. Central area with A, B, D, F, G, Oca, Ocm and Ocp (alternatively, Oca might be homologous of chaeta E). Macrochaeta Ocm internal to ocular line, equally distant<!--PageBreak--> from omma; Ocp macrochaeta internal to and at level of posterior omma; Oca antero-internal to Ocm (<xref ref-type="fig" rid="F5">Fig. 5A</xref>). Five chaetae Vi ventrally on head (Vi5 absent).
                    </p><p>Tergite chaetotaxy as in Table 2B and <xref ref-type="fig" rid="F4">Figs 4A</xref> and <xref ref-type="fig" rid="F6">6</xref>. Chaeta Di present on Th. I. Tubercles De and DL fused on Abd. IV. Tubercle L of Abd. IV slightly shift ahead the <!--PageBreak-->tubercle line Di-De-DL. Tubercles De and DL fused on Abd. V, separated from Di. Tubercle Di of Abd. V with Di1 macrochaeta, Di2 microchaeta and Di3 absent. Abd. VI not or hardly bilobed, with 1+1 areas of slightly enlarged and irregularly arranged secondary granules. S-chaetotaxic formula: 2+ms, 2/11111. No modified chaetae in male (<xref ref-type="fig" rid="F4">Figs 4E</xref>, <xref ref-type="fig" rid="F5">5E</xref>).
                    </p><p>Microchaetae of furcal rest minute and thick, smaller than secondary granules (<xref ref-type="fig" rid="F4">Fig. 4D</xref>). Leg chaetotaxy given in Table 2C, similar to that of <italic><tp:taxon-name>Ectonura monochaeta</tp:taxon-name></italic> sp. n. (<xref ref-type="fig" rid="F2">Fig. 2C</xref>). Tita without chaeta M and with chaetae B4-B5 short, not longer than other long chaetae of Tita. Claw untoothed, not striated in its basal part, and devoid of secondary granulation.
                    </p></tp:treatment-sec><tp:treatment-sec sec-type="Derivatio nominis"><title>Derivatio nominis.</title><p>This species is named in honour of Jean-Auguste Barra, for his important contribution to the knowledge of South African Collembola.<!--PageBreak--><!--PageBreak--></p></tp:treatment-sec><tp:treatment-sec sec-type="Ecology"><title>Ecology.</title><p>This species was collected in the yellowwood forest leaf litter of Grootvadersbosch Nature Reserve. This is a remnant forest of the larger Tsitsikamma Forest Reserve situated 300 km to the south. The forest consists of indigenous trees such as yellowwood, ironwood and stinkwood.</p></tp:treatment-sec><tp:treatment-sec sec-type="Discussion"><title>Discussion.</title><p><italic><tp:taxon-name>Ectonura barrai</tp:taxon-name></italic> sp. n. is similar to <italic><tp:taxon-name>Ectonura natalensis</tp:taxon-name></italic> in its relatively complete chaetotaxy, but different in several details of chaetal arrangement. Based on the redescription of <xref ref-type="bibr" rid="B6">Coates (1968)</xref>, <italic><tp:taxon-name>Ectonura natalensis</tp:taxon-name></italic> has a more reduced chaetotaxy than <italic><tp:taxon-name>Ectonura barrai</tp:taxon-name></italic> sp. n.: absence of meso/microchaetae D, Di2 and De2 on head, absence of De2 on Th. I, absence of De3 and DL3 on Th. II-III, absence of Di2 on Abd IV-V. Conversely, chaetae Di2, De2 and DL2 on Abd. I-III of <italic><tp:taxon-name>Ectonura natalensis</tp:taxon-name></italic> are much larger than homologous chaetae of <italic><tp:taxon-name>Ectonura barrai</tp:taxon-name></italic> sp. n. (macrochaetae or large mesochaetae versus short mesochaetae). Chaetal groups De and DL of Abd. IV are separate in <italic><tp:taxon-name>Ectonura natalensis</tp:taxon-name></italic> versus fused in <italic><tp:taxon-name>Ectonura barrai</tp:taxon-name></italic> sp. n., and chaetal groups Di of Abd. V are fused on axis in <italic><tp:taxon-name>Ectonura natalensis</tp:taxon-name></italic> versus separate in <italic><tp:taxon-name>Ectonura barrai</tp:taxon-name></italic> sp. n. The unusual arrangement of S-chaetae on Ant. IV figured by <xref ref-type="bibr" rid="B6">Coates (1968)</xref> is probably an erroneous interpretation, and not considered here as a valid differential character.
                    </p><fig id="F4" position="float" orientation="portrait"><label>Figure 4.</label><caption><p><italic><tp:taxon-name>Ectonura barrai</tp:taxon-name></italic> sp. n.; <bold>A</bold> dorsal chaetotaxy (tubercles not represented except on Abd. IV-V; x, chaeta Di2 absent unilaterally on Th. III) <bold>B</bold> Ant. III-IV dorsal side <bold>C</bold> ventral chaetotaxy of abdomen <bold>D</bold> Furcal rest <bold>E</bold> male genital plate.</p></caption><graphic xmlns:xlink="http://www.w3.org/1999/xlink" xlink:href="ZooKeys-136-031-g004.jpg" position="float" orientation="portrait" xlink:type="simple"/></fig><fig id="F5" position="float" orientation="portrait"><label>Figure 5.</label><caption><p><italic><tp:taxon-name>Ectonura barrai</tp:taxon-name></italic> sp. n.; <bold>A</bold> ocular plate <bold>B</bold> Labium <bold>C</bold> chaetal group De on Th. III (without the De3 microchaeta) <bold>D</bold> macrochaeta DL on Abd. I <bold>E</bold> male genital plate.</p></caption><graphic xmlns:xlink="http://www.w3.org/1999/xlink" xlink:href="ZooKeys-136-031-g005.jpg" position="float" orientation="portrait" xlink:type="simple"/></fig><fig id="F6" position="float" orientation="portrait"><label>Figure 6.</label><caption><p><italic><tp:taxon-name>Ectonura barrai</tp:taxon-name></italic> sp. n.; chaetal groups and faint tubercles Di, De and DL on Abd I, Abd. IV and Abd. V.</p></caption><graphic xmlns:xlink="http://www.w3.org/1999/xlink" xlink:href="ZooKeys-136-031-g006.jpg" position="float" orientation="portrait" xlink:type="simple"/></fig><table-wrap position="float" orientation="portrait" id="T2"><label>Table 2.</label><caption><p>Chaetotaxy of <italic><tp:taxon-name>Ectonura barrai</tp:taxon-name></italic> sp. n.</p></caption><table><tbody><tr><td rowspan="1" colspan="5">A-Cephalic chaetotaxy</td><td rowspan="24" colspan="1"/></tr><tr><td rowspan="1" colspan="1">Group of chaetae</td><td rowspan="1" colspan="1">Tubercle</td><td rowspan="1" colspan="1">Number of chaetae</td><td rowspan="1" colspan="1">Type of chaetae</td><td rowspan="1" colspan="1">Chaetae</td></tr><tr><td rowspan="1" colspan="1">CL</td><td rowspan="1" colspan="1">(-)</td><td rowspan="1" colspan="1">2</td><td rowspan="1" colspan="1">M</td><td rowspan="1" colspan="1">F</td></tr><tr><td rowspan="1" colspan="1"/><td rowspan="1" colspan="1"/><td rowspan="1" colspan="1">2</td><td rowspan="1" colspan="1">me</td><td rowspan="1" colspan="1">G</td></tr><tr><td rowspan="1" colspan="1">1/2Af+Oc</td><td rowspan="1" colspan="1">(+)</td><td rowspan="1" colspan="1">4</td><td rowspan="1" colspan="1">M</td><td rowspan="1" colspan="1">A, B, Ocm, Ocp</td></tr><tr><td rowspan="1" colspan="1"/><td rowspan="1" colspan="1"/><td rowspan="1" colspan="1">2</td><td rowspan="1" colspan="1">me</td><td rowspan="1" colspan="1">D, Oca</td></tr><tr><td rowspan="1" colspan="1">Di, De</td><td rowspan="1" colspan="1">(+)</td><td rowspan="1" colspan="1">2</td><td rowspan="1" colspan="1">M</td><td rowspan="1" colspan="1">Di1, De1</td></tr><tr><td rowspan="1" colspan="1"/><td rowspan="1" colspan="1"/><td rowspan="1" colspan="1">2</td><td rowspan="1" colspan="1">mi</td><td rowspan="1" colspan="1">Di2, De2</td></tr><tr><td rowspan="1" colspan="1">DL</td><td rowspan="1" colspan="1">(+)</td><td rowspan="1" colspan="1">2</td><td rowspan="1" colspan="1">M</td><td rowspan="1" colspan="1">DL1, DL5</td></tr><tr><td rowspan="1" colspan="1"/><td rowspan="1" colspan="1"/><td rowspan="1" colspan="1">2</td><td rowspan="1" colspan="1">me</td><td rowspan="1" colspan="1">DL3, DL4</td></tr><tr><td rowspan="1" colspan="1"/><td rowspan="1" colspan="1"/><td rowspan="1" colspan="1">1</td><td rowspan="1" colspan="1">mi</td><td rowspan="1" colspan="1">DL2</td></tr><tr><td rowspan="1" colspan="1">L, So</td><td rowspan="1" colspan="1">(-)</td><td rowspan="1" colspan="1">3</td><td rowspan="1" colspan="1">M</td><td rowspan="1" colspan="1">L1, L4, So1</td></tr><tr><td rowspan="1" colspan="1"/><td rowspan="1" colspan="1"/><td rowspan="1" colspan="1">5</td><td rowspan="1" colspan="1">me</td><td rowspan="1" colspan="1">L2, So3 to 6</td></tr><tr><td rowspan="1" colspan="5">B-Tergite chaetotaxy</td></tr><tr><td rowspan="1" colspan="1"/><td rowspan="1" colspan="1">Di</td><td rowspan="1" colspan="1">De</td><td rowspan="1" colspan="1">DL</td><td rowspan="1" colspan="1">L</td></tr><tr><td rowspan="1" colspan="1">Th. I</td><td rowspan="1" colspan="1">1</td><td rowspan="1" colspan="1">2</td><td rowspan="1" colspan="1">1</td><td rowspan="1" colspan="1">-</td></tr><tr><td rowspan="1" colspan="1">Th. II</td><td rowspan="1" colspan="1">2-3</td><td rowspan="1" colspan="1">3+S</td><td rowspan="1" colspan="1">3+S+ms</td><td rowspan="1" colspan="1">3</td></tr><tr><td rowspan="1" colspan="1">Th. III</td><td rowspan="1" colspan="1">2-3</td><td rowspan="1" colspan="1">3+S</td><td rowspan="1" colspan="1">3+S</td><td rowspan="1" colspan="1">3</td></tr><tr><td rowspan="1" colspan="1">Abd. I</td><td rowspan="1" colspan="1">2</td><td rowspan="1" colspan="1">2+S</td><td rowspan="1" colspan="1">2</td><td rowspan="1" colspan="1">3</td></tr><tr><td rowspan="1" colspan="1">Abd. II</td><td rowspan="1" colspan="1">2</td><td rowspan="1" colspan="1">2+S</td><td rowspan="1" colspan="1">2</td><td rowspan="1" colspan="1">3</td></tr><tr><td rowspan="1" colspan="1">Abd. III</td><td rowspan="1" colspan="1">2</td><td rowspan="1" colspan="1">2+S</td><td rowspan="1" colspan="1">2</td><td rowspan="1" colspan="1">3-4</td></tr><tr><td rowspan="1" colspan="1">Abd. IV</td><td rowspan="1" colspan="1">2</td><td rowspan="1" colspan="2">4+S</td><td rowspan="1" colspan="1">6</td></tr><tr><td rowspan="1" colspan="1">Abd. V</td><td rowspan="1" colspan="1">2</td><td rowspan="1" colspan="2">4+S</td><td rowspan="1" colspan="1">3</td></tr><tr><td rowspan="1" colspan="1">Abd. VI</td><td rowspan="1" colspan="4">7</td></tr><tr><td rowspan="1" colspan="6">C-Leg chaetotaxy</td></tr><tr><td rowspan="1" colspan="1"/><td rowspan="1" colspan="1">Scx2</td><td rowspan="1" colspan="1">Cx</td><td rowspan="1" colspan="1">Tr</td><td rowspan="1" colspan="1">Fe</td><td rowspan="1" colspan="1">Tita</td></tr><tr><td rowspan="1" colspan="1">Leg I</td><td rowspan="1" colspan="1">0</td><td rowspan="1" colspan="1">3</td><td rowspan="1" colspan="1">6</td><td rowspan="1" colspan="1">13</td><td rowspan="1" colspan="1">18</td></tr><tr><td rowspan="1" colspan="1">Leg II</td><td rowspan="1" colspan="1">2</td><td rowspan="1" colspan="1">7</td><td rowspan="1" colspan="1">6</td><td rowspan="1" colspan="1">12</td><td rowspan="1" colspan="1">18</td></tr><tr><td rowspan="1" colspan="1">Leg III</td><td rowspan="1" colspan="1">2</td><td rowspan="1" colspan="1">8</td><td rowspan="1" colspan="1">6</td><td rowspan="1" colspan="1">11</td><td rowspan="1" colspan="1">17</td></tr><tr><td rowspan="1" colspan="3">D-Sternite chaetotaxy</td><td rowspan="7" colspan="3"/></tr><tr><td rowspan="1" colspan="1">Abd. I</td><td rowspan="1" colspan="1">VT: 4</td><td rowspan="1" colspan="1"/></tr><tr><td rowspan="1" colspan="1">Abd. II</td><td rowspan="1" colspan="1">Ve: 4</td><td rowspan="1" colspan="1">(Ve1 present)</td></tr><tr><td rowspan="1" colspan="1">Abd. III</td><td rowspan="1" colspan="1">Ve: 3 </td><td rowspan="1" colspan="1">Fu: 4me+4mi</td></tr><tr><td rowspan="1" colspan="1">Abd. IV</td><td rowspan="1" colspan="1">Ve: 7 </td><td rowspan="1" colspan="1">VL: 4</td></tr><tr><td rowspan="1" colspan="1">Abd. V</td><td rowspan="1" colspan="1">Ag: 3</td><td rowspan="1" colspan="1">VL: 1, with L</td></tr><tr><td rowspan="1" colspan="1">Abd. VI</td><td rowspan="1" colspan="1">Ve: 12-13</td><td rowspan="1" colspan="1">An: 2 mi*</td></tr></tbody></table></table-wrap><fn-group><fn><p>* those of upper valve shift close to the chaetae of Abd. VI</p></fn></fn-group></tp:treatment-sec><tp:treatment-sec><!--Section generated to contain objects referenced in tp:taxon-treatment.--><fig id="F2" position="float" orientation="portrait"><label>Figure 2.</label><caption><p><italic><tp:taxon-name>Ectonura monochaeta</tp:taxon-name></italic> sp. n.; <bold>A</bold> dorsal chaetotaxy <bold>B</bold> Ant. III-IV dorsal side <bold>C</bold> tibiotarsus and praetarsus of leg I <bold>D</bold> furcal rest <bold>E</bold> male genital area.</p></caption><graphic xmlns:xlink="http://www.w3.org/1999/xlink" xlink:href="ZooKeys-136-031-g002.jpg" position="float" orientation="portrait" xlink:type="simple"/></fig></tp:treatment-sec><ref-list><ref id="B6"><mixed-citation xmlns:xlink="http://www.w3.org/1999/xlink" xlink:type="simple"><person-group><name name-style="western"><surname>Coates</surname><given-names>TJ</given-names></name></person-group> (<year>1968</year>)<article-title> The Collembola from South Africa – I : The Genus <italic>Neanura</italic>.</article-title><source>The Journal of the Entomological Society of southern Africa </source><volume>31</volume>: <fpage>185</fpage>-<lpage>195</lpage>.</mixed-citation></ref></ref-list></tp:taxon-treatment>
